# Supplementary material for: Machine Learning-Driven Transcriptome Analysis of Keratoconus for Predictive Biomarker Identification
Source: Biomedicines. 2025 Apr 24;13(5):1032. doi: 10.3390/biomedicines13051032 (PMC12109562; doi:10.3390/biomedicines13051032)
Supplement: Supplementary file 1 [file biomedicines-13-01032-s001.zip]

Archive with 1 entries (1 files):
- biomedicines-3511118-supplementary.pdf
